# Supplementary material for: Tolerance, Adaptation, and Cell Response Elicited by Micromonospora sp. Facing Tellurite Toxicity: A Biological and Physical-Chemical Characterization
Source: Int J Mol Sci. 2022 Oct 20;23(20):12631. doi: 10.3390/ijms232012631 (PMC9604092; doi:10.3390/ijms232012631)
Supplement: Supplementary file 1 [file ijms-23-12631-s001.zip]

Archive with 1 entries (1 files):
- ijms-1940622-supplementary.pdf
